# Supplementary material for: Bridging the Gap: The PrEP Cascade Paradigm Shift for Long-Acting Injectable HIV Prevention
Source: Viruses. 2026 Mar 9;18(3):336. doi: 10.3390/v18030336 (PMC13030743; doi:10.3390/v18030336)
Supplement: Supplementary file 1 [file viruses-18-00336-s001.zip]

Archive with 12 entries (12 files):
- BTG_viruses_S1_resubmission_final-2.tex
- __MACOSX/._BTG_viruses_S1_resubmission_final-2.tex
- BTG_viruses_S3_resubmission_final-2.tex
- __MACOSX/._BTG_viruses_S3_resubmission_final-2.tex
- BTG_viruses_S4_resubmission_final-2.tex
- __MACOSX/._BTG_viruses_S4_resubmission_final-2.tex
- BTG_viruses_S5_resubmission_final-2.tex
- __MACOSX/._BTG_viruses_S5_resubmission_final-2.tex
- BTG_viruses_S6_resubmission_final-2.tex
- __MACOSX/._BTG_viruses_S6_resubmission_final-2.tex
- BTG-viruses_S2_resubmission_final.tex
- __MACOSX/._BTG-viruses_S2_resubmission_final.tex
