# Supplementary material for: Bridging the Gap: The PrEP Cascade Paradigm Shift for Long-Acting Injectable HIV Prevention
Source: Viruses. 2026 Mar 9;18(3):336. doi: 10.3390/v18030336 (PMC13030743; doi:10.3390/v18030336)
Supplement: Supplementary file 1 [file viruses-18-00336-s001.zip › BTG-viruses_S2_resubmission_final.tex]

\documentclass[viruses,supfile,submit,pdftex,oneauthor]{Definitions/mdpi}
%  LaTeX support: latex@mdpi.com 
%  For support, please attach all files needed for compiling as well as the log file, and specify your operating system, LaTeX version, and LaTeX editor.

%=================================================================
\usepackage{helvet}
\renewcommand{\familydefault}{\sfdefault}
\usepackage{algorithmicx}
\usepackage{algpseudocode}
\usepackage{float}
\usepackage{enumitem}
\usepackage{changepage}
\usepackage{etoolbox}
\usepackage{tcolorbox}
\tcbuselibrary{skins}
\usepackage{xcolor}
\usepackage{amssymb}
\usepackage{wasysym}
\usepackage{listings}
\usepackage[utf8]{inputenc}
\lstdefinelanguage{json}{
  morestring=[b]",%
  morecomment=[l]{//},
  morekeywords={true,false,null},
  stringstyle=\color{red},
  keywordstyle=\color{blue},
  commentstyle=\color{gray}\itshape,
  literate={:}{{\:}}{1},
}
\usepackage{longtable}
\usepackage{booktabs}
\usepackage{array}
\usepackage{ragged2e}
% NOTE: The journal's TeX environment for this project does not include
% pdflandscape/pdflscape. To keep the manuscript portable, we avoid landscape
% pages and instead format wide tables to fit in portrait orientation.
%\usepackage{pdflscape}
\usepackage{amsmath}
\usepackage{textgreek}
\usepackage{pifont}

\setlength{\headheight}{20pt}

%=================================================================
% MDPI internal commands -- do not modify
\firstpage{1} 
\makeatletter 
\setcounter{page}{\@firstpage} 
\makeatother
\pubvolume{1}
\issuenum{1}
\articlenumber{0}
\pubyear{2026}
\copyrightyear{2025}
\datereceived{2025-12-09}
\daterevised{2025-12-31} % comment out if not applicable
\dateaccepted{ }
\datepublished{ }
\hreflink{https://doi.org/10.5281/zenodo.17873201} % or your correct DOI/URL

%=================================================================
\Title{S2: COMPLETE INTERVENTION INVENTORY}

\begin{document}

\begin{center}
{\Huge\bfseries Supplementary File S2}\\[0.3cm]
{\LARGE Complete Intervention Library}\\[0.2cm]
{\large Evidence-Based Strategies for LAI-PrEP Bridge Period Navigation}\\[0.5cm]
{\normalsize 21 Interventions with Evidence Sources, Effect Sizes, and Implementation Guidance}\\[0.2cm]
{\small \textit{Version 2.2 | December 2025 | Corresponds to configuration v3.1.0}}\\[0.1cm]
{\footnotesize{\textbf{Zenodo DOI}:\url{https://zenodo.org/record/17873201}}}
\end{center}
\vspace{0.5cm}

\textit{Corresponding manuscript:} Demidont, A.C. (2025). 
{Bridging the Gap: The PrEP Cascade Paradigm shift for LAI-PrEP). \textit{Viruses}.

\vspace{0.5cm}

\section*{Purpose}

This comprehensive intervention library synthesizes evidence from LAI-PrEP clinical trials (HPTN 083, HPTN 084, PURPOSE-1/2)\cite{ref3,ref4,ref5,ref6}, implementation studies, and analogous healthcare interventions (cancer screening navigation, oral PrEP cascades, HIV care continuum). Each intervention includes:

\begin{itemize}
\item \textbf{Mechanism classification} for diversity-aware selection
\item \textbf{Effect size estimates} from published literature
\item \textbf{Evidence strength ratings} (Strong/Moderate/Emerging)
\item \textbf{Implementation complexity} assessment
\item \textbf{Target populations} and barrier specificity
\item \textbf{Mechanism tags} for algorithm diversity scoring
\end{itemize}

The mechanism diversity scoring prevents redundant recommendations by selecting interventions with complementary mechanisms of action.

\vspace{0.5cm}

% ---- Wide longtable formatted for portrait pages (no landscape packages) ----
\begingroup
\footnotesize
\setlength{\tabcolsep}{1.5pt} % tighter inter-column padding
\renewcommand{\arraystretch}{1.05} % slightly tighter rows
\setlength{\LTleft}{0pt}
\setlength{\LTright}{0pt}
\setlength{\LTpre}{0pt}
\setlength{\LTpost}{0pt}
\begin{longtable}{@{}>{\raggedright\arraybackslash}p{2.4cm}>
                  {\raggedright\arraybackslash}p{3.2cm}>
                  {\raggedright\arraybackslash}p{2.4cm}>
                  {\raggedright\arraybackslash}p{1.3cm}>
                  {\raggedright\arraybackslash}p{3.0cm}>
                  {\raggedright\arraybackslash}p{1.2cm}@{}}
\caption{Complete Intervention Library: Evidence-Based Strategies for LAI-PrEP Bridge Period Navigation (n=21 interventions). All interventions include documented evidence sources, estimated effect sizes, implementation complexity, and mechanism classifications enabling diversity-aware selection.}\label{tab:intervention_library}\\
\toprule
\textbf{Intervention} & \textbf{Description} & \textbf{Mechanisms\newline\& Tags} & \textbf{Effect\newline Size} & \textbf{Evidence\newline Level \& Source} & \textbf{Implementation\newline Complexity} \\
\midrule
\endfirsthead
\multicolumn{6}{c}{\tablename\ \thetable\ -- \textit{Continued from previous page}} \\
\toprule
\textbf{Intervention} & \textbf{Description} & \textbf{Mechanisms\newline\& Tags} & \textbf{Effect\newline Size} & \textbf{Evidence\newline Level \& Source} & \textbf{Implementation\newline Complexity} \\
\midrule
\endhead
\midrule
\multicolumn{6}{r}{\textit{Continued on next page}} \\
\endfoot
\bottomrule
\endlastfoot

\multicolumn{6}{l}{\textbf{ELIMINATE THE BRIDGE PERIOD}} \\
\midrule
Oral-to-Injectable Same-Day Switching & Eliminate mandatory re-testing delay for patients with recent negative HIV test on oral PrEP & \textit{eliminate\_bridge} (primary), \textit{structural\_support} (secondary) & +35\% absolute (88--90\% vs 53\% baseline) & \textbf{Strong}: CAN study \cite{ref12}, Ryan White LA-ART data \cite{ref79} & Low (policy change) \\
\midrule

\multicolumn{6}{l}{\textbf{COMPRESS THE BRIDGE PERIOD}} \\
\midrule
HIV-1 RNA Testing & Reduce mandatory window period from 33--45 days to 10--14 days post-exposure & \textit{compress\_bridge} (primary) & +15--20\% \cite{ref26,ref75,ref76} & \textbf{Moderate}: WHO 2025 guidelines \cite{ref25}, CDC recommendations \cite{ref26,ref75}; HPTN 083 Screening Analysis \cite{ref78} & Medium (lab infrastructure) \\

Rapid Laboratory Turnaround (24--48h) & Accelerate test-to-result time, reducing total bridge duration by 3--5 days & \textit{compress\_bridge} (primary), \textit{structural\_support} (secondary) & +10--15\% & \textbf{Moderate}: Lab optimization studies \cite{ref26,ref75,ref76} & Medium (system redesign) \\

Point-of-Care HIV Testing & Enable same-day testing at injection visit, eliminating separate testing appointment & \textit{compress\_bridge} (primary), \textit{remove\_barriers} \cite{ref75,ref76} (secondary) & +8--12\% & \textbf{Emerging}: FDA-approved Ag/Ab POC available ; RNA POC limited & High (technology adoption)\cite{ref77}\\
\midrule

\multicolumn{6}{l}{\textbf{NAVIGATE THE BRIDGE PERIOD}} \\
\midrule
Dedicated Patient Navigation & Trained navigator coordinates appointments, insurance, transportation, addresses information gaps & \textit{navigate\_bridge} (primary), \textit{structural\_support, clinical\_support} (secondary) & +12--20\% (1.5--2$\times$ improvement) & \textbf{Strong}: SF PrEP navigation \cite{ref19} HR 1.5; Cancer care meta-analysis \cite{ref36} & Medium (staffing) \\

Peer Navigation & Peer navigators with lived experience provide culturally-congruent support, reduce mistrust & \textit{navigate\_bridge} (primary), \textit{clinical\_support} (secondary) & +15--20\% for key populations & \textbf{Moderate}: HIV care cascade peer navigation \cite{ref21,ref34}; greater effect than non-peer \cite{ref37,ref17,ref39} & Medium (recruitment, training) \\

SMS/Text Message Reminders & Automated appointment reminders, adherence support, reduce no-shows by 20--30\% & \textit{navigate\_bridge} (primary) & +10--15\% & \textbf{Strong}: Meta-analyses across healthcare conditions \cite{ref30,ref80} & Low (existing platforms) \\

Population-Tailored Navigation & Adolescent-specific (address autonomy, parental consent), PWID-specific (harm reduction integration), etc. & \textit{navigate\_bridge, clinical\_support, system\_level} & +20--30\% for highest-barrier groups & \textbf{Moderate}: Population-specific literature \cite{ref17,ref39} & Medium-High (specialization) \\
\midrule

\multicolumn{6}{l}{\textbf{REMOVE FINANCIAL \& LOGISTICAL BARRIERS}} \\
\midrule
Transportation Support & Ride-share vouchers, transit passes, mileage reimbursement for multiple appointments & \textit{remove\_barriers} (primary) & +10--15\% (high impact for women, rural) & \textbf{Moderate}: Cancer care transportation studies \cite{ref36}; PrEP barrier literature \cite{ref38} & Low-Medium (voucher systems) \\

Childcare Assistance & On-site childcare or vouchers enabling appointment attendance for parents/caregivers & \textit{remove\_barriers} (primary) & +8--12\% (concentrated among caregivers) & \textbf{Emerging}: Family planning service parallels \cite{ref20} & Medium (facility/partnerships) \\

Mobile Delivery Services & Home or community-based injection services, eliminate clinic visit barriers & \textit{remove\_barriers, system\_level} & +15--25\% & \textbf{Moderate}: Novel PrEP delivery platforms (mobile/community) \cite{ref34}; LAI-CAB delivery pathway considerations \cite{ref63}; WHO 2025 guidance \cite{ref25} & High (mobile units, staffing)  \\

Bundled Payment Models & Single authorization covers all bridge period services, streamlines multi-visit approval & \textit{structural\_support, system\_level} & +12--18\% & \textbf{Emerging}: Episode-based payment theory \cite{ref38} & High (payer negotiation) \\

Accelerated Insurance Authorization & Priority review pathway, reduce 7--14 day delays affecting 30--40\% of patients & \textit{structural\_support} (primary) & +12--15\% & \textbf{Emerging}: Health policy literature on prior authorization \cite{ref38} & Medium (payer partnerships) \\
\midrule

\multicolumn{6}{l}{\textbf{ADDRESS CLINICAL \& INTERPERSONAL BARRIERS}} \\
\midrule
Medical Mistrust Intervention & Community health worker support, cultural concordance, address historical trauma & \textit{clinical\_support} (primary) & +8--12\% & \textbf{Moderate}: Patient navigation for marginalized populations \cite{ref32,ref33} & Medium (CHW training) \\

Anti-Discrimination Protocols & LGBTQ+-affirming care, staff training, visible inclusivity signals & \textit{clinical\_support} (primary) & +10--15\% for SGM populations & \textbf{Moderate}: Sexual and gender minority healthcare literature \cite{ref18,ref81} & Low-Medium (training) \\

Confidentiality Protections & Youth-friendly services, anonymous scheduling, privacy-preserving systems & \textit{clinical\_support} (primary) & +8--12\% for adolescents & \textbf{Moderate}: Adolescent PrEP literature \cite{ref66,ref67} & Medium (system redesign) \\

Language-Concordant Services & Professional interpretation, translated materials, multilingual staff & \textit{clinical\_support, remove\_barriers} & +10--12\% for LEP populations & \textbf{Moderate}: Healthcare language access studies \cite{ref29} & Medium (interpreter services) \\
\midrule

\multicolumn{6}{l}{\textbf{SYSTEM-LEVEL REDESIGN}} \\
\midrule
Telemedicine Integration & Virtual visits for counseling/follow-up, reduce in-person visits from 3 to 2 & \textit{navigate\_bridge, remove\_barriers, system\_level} & +10--15\% & \textbf{Moderate}: Telehealth innovations for PrEP delivery \cite{ref82}; differentiated delivery platforms including telemedicine \cite{ref34}; injectable CAB implementation considerations \cite{ref83} & Medium (technology platform) \\

Pharmacist-Led Prescribing & Expand prescriber pool 5--10$\times$, reduce provider appointment barriers & \textit{system\_level, structural\_support} & +15--20\% & \textbf{Moderate}: Pharmacy-led PrEP delivery platforms \cite{ref34}; task shifting frameworks \cite{ref41}; implementation strategies \cite{ref37} & High (regulatory change)  \\

Harm Reduction Integration (PWID) & Co-locate LAI-PrEP with syringe services, reduce stigma/criminalization fears & \textit{system\_level, clinical\_support} & +25--35\% for PWID (10\% baseline $\rightarrow$ 35--45\%) & \textbf{Moderate}: SSP-integrated HIV services \cite{ref18} & Medium-High (service integration) \\

Community-Based Delivery & Deliver services in community settings vs. clinical facilities, address medical mistrust & \textit{system\_level, clinical\_support, remove\_barriers} & +15--25\% in under-resourced settings & \textbf{Moderate}: Community/mobile and peer-supported platforms \cite{ref34}; LAI-CAB implementation considerations \cite{ref83}; WHO 2025 guidance \cite{ref25}; disparity reduction frameworks \cite{ref84} & High (community partnerships)  \\

\end{longtable}
\endgroup

\section*{Methodological Notes}

\subsection*{Effect Size Estimation and Evidence Quality}

All effect sizes in this library are derived from:
\begin{enumerate}
\item \textbf{Direct LAI-PrEP implementation data} (when available): CAN Community Health Network study
\item \textbf{Oral PrEP RWE implementation metadata for extrapolation} (with caution): Effect sizes from oral PrEP navigation interventions, adjusted for LAI-specific barriers
\item \textbf{Analogous healthcare interventions}: Cancer screening navigation, HIV treatment cascade, maternal health navigation programs with similar structural barriers
\end{enumerate}

\textbf{Evidence strength ratings:}
\begin{itemize}
\item \textbf{Strong}: Multiple studies, meta-analyses, or large implementation cohorts with consistent findings
\item \textbf{Moderate}: Limited studies, single large cohort, or extrapolation from closely analogous settings
\item \textbf{Emerging}: Theoretical rationale, pilot data, or extrapolation from less directly comparable interventions
\end{itemize}

\section*{Development and Use in Clinical Decision Support Tool}

This intervention library serves as the external configuration for the LAI-PrEP Bridge Decision Support Tool. The tool:

\begin{enumerate}
\item \textbf{Matches interventions to barriers:} Identifies patient-specific barriers and selects interventions targeting those barriers
\item \textbf{Applies mechanism diversity scoring:} Prevents recommending multiple interventions with redundant mechanisms (10\% penalty per shared tag)
\item \textbf{Calculates combined effects:} Uses two-stage model (Stage 1: 70\% diminishing returns; Stage 2: 95\% absolute success ceiling)
\item \textbf{Prioritizes by effect size and evidence:} Ranks recommendations by expected impact and evidence strength
\item \textbf{Considers implementation complexity:} Flags high-complexity interventions requiring substantial resources
\item \textbf{Enables local adaptation:} Sites can modify effect sizes, add interventions, or disable unavailable strategies by editing the JSON configuration file
\end{enumerate}

\textbf{Continuous updates:} As new evidence emerges from ongoing trials and real-world implementation, this library should be updated to reflect improved effect size estimates and evidence strength ratings. Version control and change logs maintained in GitHub repository.

\section{Code and Data Availability}
\vspace{0.5cm}
All intervention data can be found open source at:
\noindent\textbf{Zenodo DOI}: \url{https://zenodo.org/record/17873201} (v3.1)
All source code for the clinical decision support tool can be found, open source under MIT license at:
\noindent\textit{Code documentation:} \url{https://github.com/Nyx-Dynamics/lai-prep-bridge-tool-pub}


\bibliography{BTG_references_v5}

\end{document}
